# Supplementary material for: Sugar Transporter HmSWEET8 Cooperates with HmSTP1 to Enhance Powdery Mildew Susceptibility in Heracleum moellendorffii Hance
Source: Plants (Basel). 2024 Aug 19;13(16):2302. doi: 10.3390/plants13162302 (PMC11360598; doi:10.3390/plants13162302)
Supplement: Supplementary file 1 [file plants-13-02302-s001.zip]

Archive with 1 entries (1 files):
- plants-3154390-supplementary.xlsx
