# Supplementary material for: Sugar Transporter HmSWEET8 Cooperates with HmSTP1 to Enhance Powdery Mildew Susceptibility in Heracleum moellendorffii Hance
Source: Plants (Basel). 2024 Aug 19;13(16):2302. doi: 10.3390/plants13162302 (PMC11360598; doi:10.3390/plants13162302)
Supplement: Supplementary file 1 [file plants-13-02302-s001.zip › plants-3154390-supplementary.xlsx]

## Sheet: ST1
Supplementary Table S1. STP sugar transporters were identified using RNA-seq analysis.
STP transporters in H. moellendorffii Hance
ID	Length (bp)	pfam accession	description
laoshanqin_transcript_10617	2153	PF00083	Sugar (and other) transporter
laoshanqin_transcript_13293	1962	PF00083	Sugar (and other) transporter
laoshanqin_transcript_13332	1858	PF00083	Sugar (and other) transporter
laoshanqin_transcript_14285	1797	PF00083	Sugar (and other) transporter
laoshanqin_transcript_14369	1857	PF00083	Sugar (and other) transporter
laoshanqin_transcript_14574	1861	PF00083	Sugar (and other) transporter
laoshanqin_transcript_18878	1599	PF00083	Sugar (and other) transporter
laoshanqin_transcript_8331	2319	PF00083	Sugar (and other) transporter

## Sheet: ST2
Supplementary Table S2. The Pearson’s correlation analysis between sugar transporters and soluble sugars.
Metabolite	Genes	Correlation	P-Value	Metabolite	Genes	Correlation	P-Value
Glucose	HmSTP10617	0.513033	0.157818	Fructose	HmSTP10617	0.604022	0.0849635
Glucose	HmSTP13293	-0.842604	0.00435128	Fructose	HmSTP13293	-0.926814	0.000324879
Glucose	HmSTP13332	0.423952	0.255457	Fructose	HmSTP13332	0.314954	0.409079
Glucose	HmSTP14285	0.536053	0.13684	Fructose	HmSTP14285	0.642487	0.0620347
Glucose	HmSTP14369	0.406792	0.27723	Fructose	HmSTP14369	0.68434	0.0420184
Glucose	HmSTP14574	0.193269	0.618326	Fructose	HmSTP14574	0.240721	0.532674
Glucose	HmSTP18878	0.74372	0.0216058	Fructose	HmSTP18878	0.851682	0.00356758
Glucose	HmSTP8331	0.970164	1.46717e-05	Fructose	HmSTP8331	0.948841	9.48368e-05

## Sheet: ST3
Supplementary Table S3. Primers design of qRT-PCR and vector construction.
Primers design of qRT-PCR
Name	F	R
HmSWEET1	AGAGGAAGTCGGTGAAAGGG	GCCATTAGCCGTTAGCACAA
HmSTP8331	TCCTAGACTTGGTCCCTCCA	CATCACCTCGTCCCACTACT
HmSTP14574	AGACACTGCTGGTAAGGCAT	GGCTCAGTGGAGAACTCCTT
HmSTP18878	CCGCAACTTTCTTTGCTTCG	GGGCAGCAGTGTTAAGAACC
HmSTP13293	CCTCACTGGAGCAGCTCTTA	GATGCCAACACCAAGCATGA
HmSTP13332	CGCCGTTCCTCCTCTTCTAT	AGAGTCTTGCCCTTGGTCTC
HmSTP14369	TTCGGTTTCGTCTTCTTCGC	AGCTGGGACCCACTTCTTAC
HmSTP14285	GAACCGAATTCGAGGCCAAA	TCGATGTCACACCACCTGAA
HmSTP16017	CCGGAGTGGCGAAAGATAGA	ACAGCAGCAACAATGCAAGA
Primers design of vectors constraction
Name	F	R
PDR195-HmSWEET8	ctcgagcggccgcgcggatccATGGATTCAAATGGGTTGTTCTCT	aagaagtccaaagctggatccTTATGCATAAGAAACCAACAAGGG
PDR195-HmSTP1	gcctcgagcggccgcggatccATGTCTGGAGGTGAGAGACAAATGT	aagaagtccaaagctggatccTTCATCCTGATCAAGGGTATTGTATC
35S::HmSWEET8-GFP	gagctcggtacccggggatccATGGGTTGTTCTCTGGAGGCC	catgtcgactctagaggatccTGCATAAGAAACCAACAAGGGTT
35S::HmSTP1-GFP	gagctcggtacccggggatccATGTCTGGAGGTGAGAGACAAATGT	catgtcgactctagaggatccTTCATCCTGATCAAGGGTATTGTATC
Yn-HmSWEET8	atggccggtacccggggatccATGGGTTGTTCTCTGGAGGCC	caggtcgactctagaggatccTTATGCATAAGAAACCAACAAGGG
Yc-HmSWEET8	tacaagggtacccggggatccATGGGTTGTTCTCTGGAGGCC	caggtcgactctagaggatccTTATGCATAAGAAACCAACAAGGG
cLuc-SWEET8	ccggggcggtacccgggatccATGGGTTGTTCTCTGGAGGCC	gccgggccctctagaggatccTTATGCATAAGAAACCAACAAGGG
nLuc-SWEET8	cgagctcggtacccgggatccATGGGTTGTTCTCTGGAGGCC	gccgggccctctagaggatccTGCATAAGAAACCAACAAGGGTT
TRV-HmSWEET8	agaaggcctccatggggatccGCAGCTGGAGTTGCAGGAAA	cgtgagctcggtaccggatccAGCTTTCTAGTTTTCTCTGCACATGC
